# Supplementary material for: Temporal Change in Biomarkers of Bone Turnover Following Late Evening Ingestion of a Calcium-Fortified, Milk-Based Protein Matrix in Postmenopausal Women with Osteopenia
Source: Nutrients. 2019 Jun 23;11(6):1413. doi: 10.3390/nu11061413 (PMC6627915; doi:10.3390/nu11061413)
Supplement: Supplementary file 1 [file nutrients-11-01413-s001.zip]

Archive with 6 entries (6 files):
- CONSORT 2010 Checklist.pdf
- CONSORT FLOW CHART.pptx
- Supplementary Table 1.docx
- Supplementary Table 2.docx
- Supplementary Table 3.docx
- Supplementary Table 4.docx
